# Supplementary material for: Mitogenomes do not substantially improve phylogenetic resolution in a young non-model adaptive radiation of freshwater gastropods
Source: BMC Ecol Evol. 2024 Apr 8;24:42. doi: 10.1186/s12862-024-02235-0 (PMC11000327; doi:10.1186/s12862-024-02235-0)
Supplement: Supplementary file 6 — Additional file 6: Table S2. GenBank accession numbers for the samples finally analysed. [file 12862_2024_2235_MOESM6_ESM.xlsx]

## Sheet: GenBank_acc_nos
					GenBank accession numbers
LabNo	SpecimenCode	Species	ZMB	SpecimenNo	12S rRNA	16S rRNA	ATP6	ATP8	COX1	COX2	COX3	CYTB	ND1	ND2	ND3	ND4	ND4L	ND5	ND6
0013	turr_MAT_N_0013	turriformis	190091	2	PP525623	PP525700	PP531756	PP531833	PP515298	PP531910	PP531987	PP532064	PP532141	PP532218	PP532295	PP532372	PP532449	PP532526	PP532603
0106	tomi_LON_0106	tominangensis	190210b	17	PP525624	PP525701	PP531757	PP531834	PP515299	PP531911	PP531988	PP532065	PP532142	PP532219	PP532296	PP532373	PP532450	PP532527	PP532604
0672	patr_MAT_N_0672	patriarchalis	190367a	7	PP525625	PP525702	PP531758	PP531835	PP515300	PP531912	PP531989	PP532066	PP532143	PP532220	PP532297	PP532374	PP532451	PP532528	PP532605
0723	patr_MAT_N_0723	patriarchalis	190504a	3	PP525626	PP525703	PP531759	PP531836	PP515301	PP531913	PP531990	PP532067	PP532144	PP532221	PP532298	PP532375	PP532452	PP532529	PP532606
0740	gemm_MAT_N_0740	gemmifera	190486	2	PP525627	PP525704	PP531760	PP531837	PP515302	PP531914	PP531991	PP532068	PP532145	PP532222	PP532299	PP532376	PP532453	PP532530	PP532607
0827	bask_LARONA_CATCH_0827	baskasti	190533	3	PP525628	PP525705	PP531761	PP531838	PP515303	PP531915	PP531992	PP532069	PP532146	PP532223	PP532300	PP532377	PP532454	PP532531	PP532608
0868	helm_MAH_CATCH_0868	helmuti	190526	3	PP525629	PP525706	PP531762	PP531839	PP515304	PP531916	PP531993	PP532070	PP532147	PP532224	PP532301	PP532378	PP532455	PP532532	PP532609
0894	pati_LARONA_CATCH_0894	Tylomelania sp. 'Patingko'	190691	2	PP525630	PP525707	PP531763	PP531840	PP515305	PP531917	PP531994	PP532071	PP532148	PP532225	PP532302	PP532379	PP532456	PP532533	PP532610
0906	helm_TOW_CATCH_0906	helmuti	190510	1	PP525631	PP525708	PP531764	PP531841	PP515306	PP531918	PP531995	PP532072	PP532149	PP532226	PP532303	PP532380	PP532457	PP532534	PP532611
0919	helm_TOW_CATCH_0919	helmuti	190748a	3	PP525632	PP525709	PP531765	PP531842	PP515307	PP531919	PP531996	PP532073	PP532150	PP532227	PP532304	PP532381	PP532458	PP532535	PP532612
0995	krui_MAH_N_0995	kruimeli	190408	2	PP525633	PP525710	PP531766	PP531843	PP515308	PP531920	PP531997	PP532074	PP532151	PP532228	PP532305	PP532382	PP532459	PP532536	PP532613
0999	lale_TOW_W_0999	lalemae	190471a	2	PP525634	PP525711	PP531767	PP531844	PP515309	PP531921	PP531998	PP532075	PP532152	PP532229	PP532306	PP532383	PP532460	PP532537	PP532614
1335	masa_MAS_1335	masapensis	190762	4	PP525635	PP525712	PP531768	PP531845	PP515310	PP531922	PP531999	PP532076	PP532153	PP532230	PP532307	PP532384	PP532461	PP532538	PP532615
1630	wess_TOMI_RIVER_1630	wesseli	190428a	5	PP525636	PP525713	PP531769	PP531846	PP515311	PP531923	PP532000	PP532077	PP532154	PP532231	PP532308	PP532385	PP532462	PP532539	PP532616
1631	wess_TOMI_RIVER_1631	wesseli	190430	4	PP525637	PP525714	PP531770	PP531847	PP515312	PP531924	PP532001	PP532078	PP532155	PP532232	PP532309	PP532386	PP532463	PP532540	PP532617
1636	aben_LON_1636	abendanoni	190511a	4	PP525638	PP525715	PP531771	PP531848	PP515313	PP531925	PP532002	PP532079	PP532156	PP532233	PP532310	PP532387	PP532464	PP532541	PP532618
1637	aben_LON_1637	abendanoni	190511b	4	PP525639	PP525716	PP531772	PP531849	PP515314	PP531926	PP532003	PP532080	PP532157	PP532234	PP532311	PP532388	PP532465	PP532542	PP532619
1638	toca_TOW_LoehaW_1638	towutica	190435b	3	PP525640	PP525717	PP531773	PP531850	PP515315	PP531927	PP532004	PP532081	PP532158	PP532235	PP532312	PP532389	PP532466	PP532543	PP532620
1640	mata_MAT_N_1640	matannensis	190481a	4	PP525641	PP525718	PP531774	PP531851	PP515316	PP531928	PP532005	PP532082	PP532159	PP532236	PP532313	PP532390	PP532467	PP532544	PP532621
1645	insu_TOW_W_1645	insulaesacrae	190451a	5	PP525642	PP525719	PP531775	PP531852	PP515317	PP531929	PP532006	PP532083	PP532160	PP532237	PP532314	PP532391	PP532468	PP532545	PP532622
1647	zeam_MAT_SE_1647	zeamais	190523a	4	PP525643	PP525720	PP531776	PP531853	PP515318	PP531930	PP532007	PP532084	PP532161	PP532238	PP532315	PP532392	PP532469	PP532546	PP532623
1652	masa_MAS_1652	masapensis	190762	1	PP525644	PP525721	PP531777	PP531854	PP515319	PP531931	PP532008	PP532085	PP532162	PP532239	PP532316	PP532393	PP532470	PP532547	PP532624
1653	wolt_MAH_E_1653	wolterecki	190707	6	PP525645	PP525722	PP531778	PP531855	PP515320	PP531932	PP532009	PP532086	PP532163	PP532240	PP532317	PP532394	PP532471	PP532548	PP532625
1656	pali_TOW_E_1656	palicolarum	190736	4	PP525646	PP525723	PP531779	PP531856	PP515321	PP531933	PP532010	PP532087	PP532164	PP532241	PP532318	PP532395	PP532472	PP532549	PP532626
1661	gemm_MAH_N_1661	gemmifera	190659	2	PP525647	PP525724	PP531780	PP531857	PP515322	PP531934	PP532011	PP532088	PP532165	PP532242	PP532319	PP532396	PP532473	PP532550	PP532627
1662	baka_TOW_NW_1662	bakara	190454	3	PP525648	PP525725	PP531781	PP531858	PP515323	PP531935	PP532012	PP532089	PP532166	PP532243	PP532320	PP532397	PP532474	PP532551	PP532628
1746	pali_MAH_E_1746	palicolarum	190400b	3	PP525649	PP525726	PP531782	PP531859	PP515324	PP531936	PP532013	PP532090	PP532167	PP532244	PP532321	PP532398	PP532475	PP532552	PP532629
1968	mais_MAH_N_1968	mahalonensis	190412	1	PP525650	PP525727	PP531783	PP531860	PP515325	PP531937	PP532014	PP532091	PP532168	PP532245	PP532322	PP532399	PP532476	PP532553	PP532630
1971	marw_MAH_SE_1971	marwotoae	190674	1	PP525651	PP525728	PP531784	PP531861	PP515326	PP531938	PP532015	PP532092	PP532169	PP532246	PP532323	PP532400	PP532477	PP532554	PP532631
1972	helm_TOW_CATCH_1972	helmuti	190701a	1	PP525652	PP525729	PP531785	PP531862	PP515327	PP531939	PP532016	PP532093	PP532170	PP532247	PP532324	PP532401	PP532478	PP532555	PP532632
1996	mata_MAT_SW_1996	kruimeli	190670a	4	PP525653	PP525730	PP531786	PP531863	PP515328	PP531940	PP532017	PP532094	PP532171	PP532248	PP532325	PP532402	PP532479	PP532556	PP532633
2006	inco_MAH_SW_2006	inconspicua	190676	4	PP525654	PP525731	PP531787	PP531864	PP515329	PP531941	PP532018	PP532095	PP532172	PP532249	PP532326	PP532403	PP532480	PP532557	PP532634
2093	baka_TOW_NW_2093	bakara	190456	1	PP525655	PP525732	PP531788	PP531865	PP515330	PP531942	PP532019	PP532096	PP532173	PP532250	PP532327	PP532404	PP532481	PP532558	PP532635
2213	helm_TOW_CATCH_2213	helmuti	191028	1	PP525656	PP525733	PP531789	PP531866	PP515331	PP531943	PP532020	PP532097	PP532174	PP532251	PP532328	PP532405	PP532482	PP532559	PP532636
2302	sara_TOW_LoehaW_2302	sarasinorum	190370a	3	PP525657	PP525734	PP531790	PP531867	PP515332	PP531944	PP532021	PP532098	PP532175	PP532252	PP532329	PP532406	PP532483	PP532560	PP532637
2312	zeam_MAT_N_2312	zeamais	190482a	4	PP525658	PP525735	PP531791	PP531868	PP515333	PP531945	PP532022	PP532099	PP532176	PP532253	PP532330	PP532407	PP532484	PP532561	PP532638
2345	wolt_MAH_S_2345	wolterecki	190463	14	PP525659	PP525736	PP531792	PP531869	PP515334	PP531946	PP532023	PP532100	PP532177	PP532254	PP532331	PP532408	PP532485	PP532562	PP532639
2385	marw_MAH_N_2385	marwotoae	190873b	2	PP525660	PP525737	PP531793	PP531870	PP515335	PP531947	PP532024	PP532101	PP532178	PP532255	PP532332	PP532409	PP532486	PP532563	PP532640
2394	amph_TOW_LoehaW_2394	amphiderita	190584	1	PP525661	PP525738	PP531794	PP531871	PP515336	PP531948	PP532025	PP532102	PP532179	PP532256	PP532333	PP532410	PP532487	PP532564	PP532641
2411	marw_TOW_NW_2411	marwotoae	190677	6	PP525662	PP525739	PP531795	PP531872	PP515337	PP531949	PP532026	PP532103	PP532180	PP532257	PP532334	PP532411	PP532488	PP532565	PP532642
2448	tois_TOW_LoehaW_2448	towutensis	190388a	2	PP525663	PP525740	PP531796	PP531873	PP515338	PP531950	PP532027	PP532104	PP532181	PP532258	PP532335	PP532412	PP532489	PP532566	PP532643
2494	pati_KAWATA_CATCH_2494	Tylomelania sp. 'Patingko'	191018	1	PP525664	PP525741	PP531797	PP531874	PP515339	PP531951	PP532028	PP532105	PP532182	PP532259	PP532336	PP532413	PP532490	PP532567	PP532644
2498	helm_TOW_CATCH_2498	helmuti	191026	1	PP525665	PP525742	PP531798	PP531875	PP515340	PP531952	PP532029	PP532106	PP532183	PP532260	PP532337	PP532414	PP532491	PP532568	PP532645
2504	sp_TOW_CATCH_2504	Tylomelania sp. 'Beau'	191027a	2	PP525666	PP525743	PP531799	PP531876	PP515341	PP531953	PP532030	PP532107	PP532184	PP532261	PP532338	PP532415	PP532492	PP532569	PP532646
2579	wolt_TOW_E_2579	wolterecki	190738a	9	PP525667	PP525744	PP531800	PP531877	PP515342	PP531954	PP532031	PP532108	PP532185	PP532262	PP532339	PP532416	PP532493	PP532570	PP532647
2580	sara_TOW_SW_2580	sarasinorum	190740a	2	PP525668	PP525745	PP531801	PP531878	PP515343	PP531955	PP532032	PP532109	PP532186	PP532263	PP532340	PP532417	PP532494	PP532571	PP532648
2584	sp_TOW_CATCH_2584	Tylomelania sp. 'Beau'	190750	4	PP525669	PP525746	PP531802	PP531879	PP515344	PP531956	PP532033	PP532110	PP532187	PP532264	PP532341	PP532418	PP532495	PP532572	PP532649
2702	pali_MAT_S_2702	palicolarum	190550	1	PP525670	PP525747	PP531803	PP531880	PP515345	PP531957	PP532034	PP532111	PP532188	PP532265	PP532342	PP532419	PP532496	PP532573	PP532650
2710	inco_MAH_E_2710	inconspicua	190709	3	PP525671	PP525748	PP531804	PP531881	PP515346	PP531958	PP532035	PP532112	PP532189	PP532266	PP532343	PP532420	PP532497	PP532574	PP532651
2714	cele_TOMORI_2714	celebicola	190532	4	PP525672	PP525749	PP531805	PP531882	PP515347	PP531959	PP532036	PP532113	PP532190	PP532267	PP532344	PP532421	PP532498	PP532575	PP532652
2716	helm_TOMI_CATCH_2716	helmuti	190747	1	PP525673	PP525750	PP531806	PP531883	PP515348	PP531960	PP532037	PP532114	PP532191	PP532268	PP532345	PP532422	PP532499	PP532576	PP532653
2757	conf_MAH_N_2757	confusa	190404b	4	PP525674	PP525751	PP531807	PP531884	PP515349	PP531961	PP532038	PP532115	PP532192	PP532269	PP532346	PP532423	PP532500	PP532577	PP532654
2759	conf_MAH_S_2759	confusa	190717	2	PP525675	PP525752	PP531808	PP531885	PP515350	PP531962	PP532039	PP532116	PP532193	PP532270	PP532347	PP532424	PP532501	PP532578	PP532655
2829	insu_TOW_N_2829	insulaesacrae	190780b	4	PP525676	PP525753	PP531809	PP531886	PP515351	PP531963	PP532040	PP532117	PP532194	PP532271	PP532348	PP532425	PP532502	PP532579	PP532656
2836	patr_MAT_S_2836	patriarchalis	190369a	1	PP525677	PP525754	PP531810	PP531887	PP515352	PP531964	PP532041	PP532118	PP532195	PP532272	PP532349	PP532426	PP532503	PP532580	PP532657
2844	tois_TOW_outlet_2844	towutensis	191065	2	PP525678	PP525755	PP531811	PP531888	PP515353	PP531965	PP532042	PP532119	PP532196	PP532273	PP532350	PP532427	PP532504	PP532581	PP532658
2845	tomi_LON_2845	tominangensis	190751	1	PP525679	PP525756	PP531812	PP531889	PP515354	PP531966	PP532043	PP532120	PP532197	PP532274	PP532351	PP532428	PP532505	PP532582	PP532659
3084	sina_LARONA_CATCH_3084	sinabartfeldi	108315	1	PP525680	PP525757	PP531813	PP531890	PP515355	PP531967	PP532044	PP532121	PP532198	PP532275	PP532352	PP532429	PP532506	PP532583	PP532660
3086	sina_LARONA_CATCH_3086	sinabartfeldi	108315	N.A.	PP525681	PP525758	PP531814	PP531891	PP515356	PP531968	PP532045	PP532122	PP532199	PP532276	PP532353	PP532430	PP532507	PP532584	PP532661
3761	turr_MAT_SE_3761	turriformis	190541	1	PP525682	PP525759	PP531815	PP531892	PP515357	PP531969	PP532046	PP532123	PP532200	PP532277	PP532354	PP532431	PP532508	PP532585	PP532662
4201	carb_POSO_W_4201	carbo	190828	1	PP525683	PP525760	PP531816	PP531893	PP515358	PP531970	PP532047	PP532124	PP532201	PP532278	PP532355	PP532432	PP532509	PP532586	PP532663
4229	neri_POSO_RIVER_4229	neritiformis	190814	4	PP525684	PP525761	PP531817	PP531894	PP515359	PP531971	PP532048	PP532125	PP532202	PP532279	PP532356	PP532433	PP532510	PP532587	PP532664
4230	neri_POSO_RIVER_4230	neritiformis	190814	6	PP525685	PP525762	PP531818	PP531895	PP515360	PP531972	PP532049	PP532126	PP532203	PP532280	PP532357	PP532434	PP532511	PP532588	PP532665
4237	cf_kuli_POSO_N_4237	kuli	191710	1	PP525686	PP525763	PP531819	PP531896	PP515361	PP531973	PP532050	PP532127	PP532204	PP532281	PP532358	PP532435	PP532512	PP532589	PP532666
4611	kuli_POSO_W_4611	kuli	192321	1	PP525687	PP525764	PP531820	PP531897	PP515362	PP531974	PP532051	PP532128	PP532205	PP532282	PP532359	PP532436	PP532513	PP532590	PP532667
5360	kris_TOW_LoehaN_5360	kristinae	190583c	2	PP525688	PP525765	PP531821	PP531898	PP515363	PP531975	PP532052	PP532129	PP532206	PP532283	PP532360	PP532437	PP532514	PP532591	PP532668
5442	cele_TOMORI_5442	celebicola	190529	5	PP525689	PP525766	PP531822	PP531899	PP515364	PP531976	PP532053	PP532130	PP532207	PP532284	PP532361	PP532438	PP532515	PP532592	PP532669
6049	lale_TOW_LoehaW_6049	lalemae	190755a	3	PP525690	PP525767	PP531823	PP531900	PP515365	PP531977	PP532054	PP532131	PP532208	PP532285	PP532362	PP532439	PP532516	PP532593	PP532670
6060	mata_MAT_S_6060	matannensis	190496c	2	PP525691	PP525768	PP531824	PP531901	PP515366	PP531978	PP532055	PP532132	PP532209	PP532286	PP532363	PP532440	PP532517	PP532594	PP532671
6076	bask_LARONA_CATCH_6076	baskasti	190534	6	PP525692	PP525769	PP531825	PP531902	PP515367	PP531979	PP532056	PP532133	PP532210	PP532287	PP532364	PP532441	PP532518	PP532595	PP532672
6084	gemm_MAT_S_6084	gemmifera	190484	1	PP525693	PP525770	PP531826	PP531903	PP515368	PP531980	PP532057	PP532134	PP532211	PP532288	PP532365	PP532442	PP532519	PP532596	PP532673
6305	amph_TOW_N_6305	amphiderita	190727	1	PP525694	PP525771	PP531827	PP531904	PP515369	PP531981	PP532058	PP532135	PP532212	PP532289	PP532366	PP532443	PP532520	PP532597	PP532674
6317	kris_TOW_NE_6317	kristinae	191056a	2	PP525695	PP525772	PP531828	PP531905	PP515370	PP531982	PP532059	PP532136	PP532213	PP532290	PP532367	PP532444	PP532521	PP532598	PP532675
6733	toca_TOW_N_6733	towutica	190728a	2	PP525696	PP525773	PP531829	PP531906	PP515371	PP531983	PP532060	PP532137	PP532214	PP532291	PP532368	PP532445	PP532522	PP532599	PP532676
7638	carb_POSO_E_7638	carbo	192946	1	PP525697	PP525774	PP531830	PP531907	PP515372	PP531984	PP532061	PP532138	PP532215	PP532292	PP532369	PP532446	PP532523	PP532600	PP532677
15153	hann_MAH_15153	hannelorae	122800	1	PP525698	PP525775	PP531831	PP531908	PP515373	PP531985	PP532062	PP532139	PP532216	PP532293	PP532370	PP532447	PP532524	PP532601	PP532678
15154	hann_MAH_15154	hannelorae	122800	2	PP525699	PP525776	PP531832	PP531909	PP515374	PP531986	PP532063	PP532140	PP532217	PP532294	PP532371	PP532448	PP532525	PP532602	PP532679
