# Supplementary material for: Mitogenomes do not substantially improve phylogenetic resolution in a young non-model adaptive radiation of freshwater gastropods
Source: BMC Ecol Evol. 2024 Apr 8;24:42. doi: 10.1186/s12862-024-02235-0 (PMC11000327; doi:10.1186/s12862-024-02235-0)
Supplement: Supplementary file 7 — Additional file 7: Table S3. Details on interspecific variation among the 15 loci analysed using AMAS. [file 12862_2024_2235_MOESM7_ESM.xlsx]

## Sheet: AMAS_summary_intraspecific
T. baskasti	Gene	Ntaxa	Nchar	TotalMatrixCells	UndeterminedChar	%Missing	VarSites	%VarSites	AT_content	GC_content	A	C	G	T	K	M	R	Y	S	W	B	V	H	D	X	N	O	-	?
	12S rRNA	2	920	1840	42	2.283	7	0.8	0.645	0.355	646	279	358	515	0	0	0	0	0	0	0	0	0	0	0	0	0	42	0
	16S rRNA	2	1406	2812	47	1.671	8	0.6	0.667	0.333	1024	412	510	819	0	0	0	0	0	0	0	0	0	0	0	0	0	47	0
	ATP6	2	696	1392	0	0	6	0.9	0.653	0.347	297	209	273	613	0	0	0	0	0	0	0	0	0	0	0	0	0	0	0
	ATP8	2	171	342	0	0	2	1.2	0.719	0.281	98	30	66	148	0	0	0	0	0	0	0	0	0	0	0	0	0	0	0
	COX1	2	1533	3066	0	0	11	0.7	0.629	0.371	746	524	611	1185	0	0	0	0	0	0	0	0	0	0	0	0	0	0	0
	COX2	2	690	1380	0	0	3	0.4	0.634	0.366	372	223	282	503	0	0	0	0	0	0	0	0	0	0	0	0	0	0	0
	COX3	2	780	1560	0	0	7	0.9	0.57	0.43	360	359	312	529	0	0	0	0	0	0	0	0	0	0	0	0	0	0	0
	CYTB	2	1140	2280	0	0	9	0.8	0.629	0.371	603	493	354	830	0	0	0	0	0	0	0	0	0	0	0	0	0	0	0
	ND1	2	933	1866	0	0	8	0.9	0.641	0.359	458	326	343	739	0	0	0	0	0	0	0	0	0	0	0	0	0	0	0
	ND2	2	1074	2148	0	0	4	0.4	0.658	0.342	452	232	502	962	0	0	0	0	0	0	0	0	0	0	0	0	0	0	0
	ND3	2	354	708	0	0	4	1.1	0.65	0.35	157	101	147	303	0	0	0	0	0	0	0	0	0	0	0	0	0	0	0
	ND4	2	1368	2736	0	0	9	0.7	0.676	0.324	753	488	399	1096	0	0	0	0	0	0	0	0	0	0	0	0	0	0	0
	ND4L	2	291	582	0	0	1	0.3	0.651	0.349	162	95	108	217	0	0	0	0	0	0	0	0	0	0	0	0	0	0	0
	ND5	2	1722	3444	0	0	19	1.1	0.647	0.353	943	679	539	1283	0	0	0	0	0	0	0	0	0	0	0	0	0	0	0
	ND6	2	552	1104	0	0	5	0.9	0.655	0.345	293	218	163	430	0	0	0	0	0	0	0	0	0	0	0	0	0	0	0
T. helmuti	Gene	Ntaxa	Nchar	TotalMatrixCells	UndeterminedChar	%Missing	VarSites	%VarSites	AT_content	GC_content	A	C	G	T	K	M	R	Y	S	W	B	V	H	D	X	N	O	-	?
	12S rRNA	2	920	1840	42	2.283	2	0.2	0.644	0.356	648	286	354	510	0	0	0	0	0	0	0	0	0	0	0	0	0	42	0
	16S rRNA	2	1406	2812	48	1.707	2	0.1	0.666	0.334	1032	420	504	808	0	0	0	0	0	0	0	0	0	0	0	0	0	48	0
	ATP6	2	696	1392	0	0	3	0.4	0.672	0.328	312	207	250	623	0	0	0	0	0	0	0	0	0	0	0	0	0	0	0
	ATP8	2	171	342	0	0	1	0.6	0.705	0.295	90	28	73	151	0	0	0	0	0	0	0	0	0	0	0	0	0	0	0
	COX1	2	1533	3066	0	0	7	0.5	0.622	0.378	733	535	624	1174	0	0	0	0	0	0	0	0	0	0	0	0	0	0	0
	COX2	2	690	1380	0	0	2	0.3	0.626	0.374	362	220	296	502	0	0	0	0	0	0	0	0	0	0	0	0	0	0	0
	COX3	2	780	1560	0	0	4	0.5	0.568	0.432	370	370	304	516	0	0	0	0	0	0	0	0	0	0	0	0	0	0	0
	CYTB	2	1140	2280	0	0	2	0.2	0.63	0.37	602	486	358	834	0	0	0	0	0	0	0	0	0	0	0	0	0	0	0
	ND1	2	933	1866	0	0	2	0.2	0.639	0.361	467	341	333	725	0	0	0	0	0	0	0	0	0	0	0	0	0	0	0
	ND2	2	1074	2148	0	0	1	0.1	0.653	0.347	443	242	505	958	0	0	0	0	0	0	0	0	0	0	0	0	0	0	0
	ND3	2	354	708	0	0	0	0	0.647	0.353	154	102	148	304	0	0	0	0	0	0	0	0	0	0	0	0	0	0	0
	ND4	2	1368	2736	0	0	3	0.2	0.677	0.323	741	476	409	1110	0	0	0	0	0	0	0	0	0	0	0	0	0	0	0
	ND4L	2	291	582	0	0	2	0.7	0.657	0.343	166	96	104	216	0	0	0	0	0	0	0	0	0	0	0	0	0	0	0
	ND5	2	1722	3444	0	0	3	0.2	0.648	0.352	938	660	553	1293	0	0	0	0	0	0	0	0	0	0	0	0	0	0	0
	ND6	2	552	1104	0	0	4	0.7	0.667	0.333	305	207	161	431	0	0	0	0	0	0	0	0	0	0	0	0	0	0	0
T. masapensis	Gene	Ntaxa	Nchar	TotalMatrixCells	UndeterminedChar	%Missing	VarSites	%VarSites	AT_content	GC_content	A	C	G	T	K	M	R	Y	S	W	B	V	H	D	X	N	O	-	?
	12S rRNA	2	920	1840	42	2.283	0	0	0.643	0.357	646	286	356	510	0	0	0	0	0	0	0	0	0	0	0	0	0	42	0
	16S rRNA	2	1406	2812	48	1.707	1	0.1	0.671	0.329	1030	405	504	825	0	0	0	0	0	0	0	0	0	0	0	0	0	48	0
	ATP6	2	696	1392	0	0	0	0	0.655	0.345	294	204	276	618	0	0	0	0	0	0	0	0	0	0	0	0	0	0	0
	ATP8	2	171	342	0	0	0	0	0.719	0.281	98	30	66	148	0	0	0	0	0	0	0	0	0	0	0	0	0	0	0
	COX1	2	1533	3066	0	0	0	0	0.633	0.367	748	518	608	1192	0	0	0	0	0	0	0	0	0	0	0	0	0	0	0
	COX2	2	690	1380	0	0	0	0	0.633	0.367	368	220	286	506	0	0	0	0	0	0	0	0	0	0	0	0	0	0	0
	COX3	2	780	1560	0	0	1	0.1	0.571	0.429	362	359	310	529	0	0	0	0	0	0	0	0	0	0	0	0	0	0	0
	CYTB	2	1140	2280	0	0	0	0	0.626	0.374	608	506	346	820	0	0	0	0	0	0	0	0	0	0	0	0	0	0	0
	ND1	2	933	1866	0	0	0	0	0.641	0.359	460	332	338	736	0	0	0	0	0	0	0	0	0	0	0	0	0	0	0
	ND2	2	1074	2148	0	0	0	0	0.658	0.342	456	236	498	958	0	0	0	0	0	0	0	0	0	0	0	0	0	0	0
	ND3	2	354	708	0	0	0	0	0.65	0.35	156	100	148	304	0	0	0	0	0	0	0	0	0	0	0	0	0	0	0
	ND4	2	1368	2736	0	0	0	0	0.679	0.321	752	478	400	1106	0	0	0	0	0	0	0	0	0	0	0	0	0	0	0
	ND4L	2	291	582	0	0	0	0	0.653	0.347	164	96	106	216	0	0	0	0	0	0	0	0	0	0	0	0	0	0	0
	ND5	2	1722	3444	0	0	0	0	0.645	0.355	934	674	548	1288	0	0	0	0	0	0	0	0	0	0	0	0	0	0	0
	ND6	2	552	1104	0	0	0	0	0.668	0.332	296	204	162	442	0	0	0	0	0	0	0	0	0	0	0	0	0	0	0
Tylomelania sp. 'Patingko'	Gene	Ntaxa	Nchar	TotalMatrixCells	UndeterminedChar	%Missing	VarSites	%VarSites	AT_content	GC_content	A	C	G	T	K	M	R	Y	S	W	B	V	H	D	X	N	O	-	?
	12S rRNA	2	920	1840	40	2.174	0	0	0.643	0.357	654	298	344	504	0	0	0	0	0	0	0	0	0	0	0	0	0	40	0
	16S rRNA	2	1406	2812	48	1.707	0	0	0.675	0.325	1036	400	498	830	0	0	0	0	0	0	0	0	0	0	0	0	0	48	0
	ATP6	2	696	1392	0	0	2	0.3	0.669	0.331	306	200	260	626	0	0	0	0	0	0	0	0	0	0	0	0	0	0	0
	ATP8	2	171	342	0	0	0	0	0.708	0.292	94	26	74	148	0	0	0	0	0	0	0	0	0	0	0	0	0	0	0
	COX1	2	1533	3066	0	0	2	0.1	0.631	0.369	743	517	615	1191	0	0	0	0	0	0	0	0	0	0	0	0	0	0	0
	COX2	2	690	1380	0	0	2	0.3	0.643	0.357	378	214	278	510	0	0	0	0	0	0	0	0	0	0	0	0	0	0	0
	COX3	2	780	1560	0	0	0	0	0.577	0.423	386	372	288	514	0	0	0	0	0	0	0	0	0	0	0	0	0	0	0
	CYTB	2	1140	2280	0	0	0	0	0.628	0.372	598	492	356	834	0	0	0	0	0	0	0	0	0	0	0	0	0	0	0
	ND1	2	933	1866	0	0	1	0.1	0.661	0.339	481	314	317	754	0	0	0	0	0	0	0	0	0	0	0	0	0	0	0
	ND2	2	1074	2148	0	0	1	0.1	0.655	0.345	445	236	507	960	0	0	0	0	0	0	0	0	0	0	0	0	0	0	0
	ND3	2	354	708	0	0	1	0.3	0.663	0.337	158	91	148	311	0	0	0	0	0	0	0	0	0	0	0	0	0	0	0
	ND4	2	1368	2736	0	0	2	0.1	0.685	0.315	758	478	384	1116	0	0	0	0	0	0	0	0	0	0	0	0	0	0	0
	ND4L	2	291	582	0	0	0	0	0.643	0.357	158	98	110	216	0	0	0	0	0	0	0	0	0	0	0	0	0	0	0
	ND5	2	1722	3444	0	0	4	0.2	0.655	0.345	955	649	537	1303	0	0	0	0	0	0	0	0	0	0	0	0	0	0	0
	ND6	2	552	1104	0	0	1	0.2	0.667	0.333	307	212	155	430	0	0	0	0	0	0	0	0	0	0	0	0	0	0	0
Tylomelania sp. 'Beau'	Gene	Ntaxa	Nchar	TotalMatrixCells	UndeterminedChar	%Missing	VarSites	%VarSites	AT_content	GC_content	A	C	G	T	K	M	R	Y	S	W	B	V	H	D	X	N	O	-	?
	12S rRNA	2	920	1840	40	2.174	0	0	0.643	0.357	654	298	344	504	0	0	0	0	0	0	0	0	0	0	0	0	0	40	0
	16S rRNA	2	1406	2812	48	1.707	0	0	0.675	0.325	1036	400	498	830	0	0	0	0	0	0	0	0	0	0	0	0	0	48	0
	ATP6	2	696	1392	0	0	2	0.3	0.669	0.331	306	200	260	626	0	0	0	0	0	0	0	0	0	0	0	0	0	0	0
	ATP8	2	171	342	0	0	0	0	0.708	0.292	94	26	74	148	0	0	0	0	0	0	0	0	0	0	0	0	0	0	0
	COX1	2	1533	3066	0	0	2	0.1	0.631	0.369	743	517	615	1191	0	0	0	0	0	0	0	0	0	0	0	0	0	0	0
	COX2	2	690	1380	0	0	2	0.3	0.643	0.357	378	214	278	510	0	0	0	0	0	0	0	0	0	0	0	0	0	0	0
	COX3	2	780	1560	0	0	0	0	0.577	0.423	386	372	288	514	0	0	0	0	0	0	0	0	0	0	0	0	0	0	0
	CYTB	2	1140	2280	0	0	0	0	0.628	0.372	598	492	356	834	0	0	0	0	0	0	0	0	0	0	0	0	0	0	0
	ND1	2	933	1866	0	0	1	0.1	0.661	0.339	481	314	317	754	0	0	0	0	0	0	0	0	0	0	0	0	0	0	0
	ND2	2	1074	2148	0	0	1	0.1	0.655	0.345	445	236	507	960	0	0	0	0	0	0	0	0	0	0	0	0	0	0	0
	ND3	2	354	708	0	0	1	0.3	0.663	0.337	158	91	148	311	0	0	0	0	0	0	0	0	0	0	0	0	0	0	0
	ND4	2	1368	2736	0	0	2	0.1	0.685	0.315	758	478	384	1116	0	0	0	0	0	0	0	0	0	0	0	0	0	0	0
	ND4L	2	291	582	0	0	0	0	0.643	0.357	158	98	110	216	0	0	0	0	0	0	0	0	0	0	0	0	0	0	0
	ND5	2	1722	3444	0	0	4	0.2	0.655	0.345	955	649	537	1303	0	0	0	0	0	0	0	0	0	0	0	0	0	0	0
	ND6	2	552	1104	0	0	1	0.2	0.667	0.333	307	212	155	430	0	0	0	0	0	0	0	0	0	0	0	0	0	0	0
T. wesseli	Gene	Ntaxa	Nchar	TotalMatrixCells	UndeterminedChar	%Missing	VarSites	%VarSites	AT_content	GC_content	A	C	G	T	K	M	R	Y	S	W	B	V	H	D	X	N	O	-	?
	12S rRNA	2	920	1840	40	2.174	0	0	0.639	0.361	646	294	356	504	0	0	0	0	0	0	0	0	0	0	0	0	0	40	0
	16S rRNA	2	1406	2812	46	1.636	0	0	0.667	0.333	1038	420	500	808	0	0	0	0	0	0	0	0	0	0	0	0	0	46	0
	ATP6	2	696	1392	0	0	0	0	0.655	0.345	290	206	274	622	0	0	0	0	0	0	0	0	0	0	0	0	0	0	0
	ATP8	2	171	342	0	0	0	0	0.69	0.31	92	34	72	144	0	0	0	0	0	0	0	0	0	0	0	0	0	0	0
	COX1	2	1533	3066	0	0	0	0	0.626	0.374	738	522	624	1182	0	0	0	0	0	0	0	0	0	0	0	0	0	0	0
	COX2	2	690	1380	0	0	0	0	0.63	0.37	364	218	292	506	0	0	0	0	0	0	0	0	0	0	0	0	0	0	0
	COX3	2	780	1560	0	0	1	0.1	0.57	0.43	371	366	305	518	0	0	0	0	0	0	0	0	0	0	0	0	0	0	0
	CYTB	2	1140	2280	0	0	0	0	0.629	0.371	600	490	356	834	0	0	0	0	0	0	0	0	0	0	0	0	0	0	0
	ND1	2	933	1866	0	0	0	0	0.632	0.368	456	342	344	724	0	0	0	0	0	0	0	0	0	0	0	0	0	0	0
	ND2	2	1074	2148	0	0	0	0	0.648	0.352	436	242	514	956	0	0	0	0	0	0	0	0	0	0	0	0	0	0	0
	ND3	2	354	708	0	0	1	0.3	0.659	0.341	158	95	146	309	0	0	0	0	0	0	0	0	0	0	0	0	0	0	0
	ND4	2	1368	2736	0	0	1	0.1	0.675	0.325	736	473	416	1111	0	0	0	0	0	0	0	0	0	0	0	0	0	0	0
	ND4L	2	291	582	0	0	0	0	0.653	0.347	162	94	108	218	0	0	0	0	0	0	0	0	0	0	0	0	0	0	0
	ND5	2	1722	3444	0	0	0	0	0.644	0.356	936	676	550	1282	0	0	0	0	0	0	0	0	0	0	0	0	0	0	0
	ND6	2	552	1104	0	0	0	0	0.649	0.351	292	216	172	424	0	0	0	0	0	0	0	0	0	0	0	0	0	0	0

## Sheet: sum_of_variable_sites
Gene	SumVarSites
12S rRNA	9
16S rRNA	11
ATP6	13
ATP8	3
COX1	22
COX2	9
COX3	13
CYTB	11
ND1	12
ND2	7
ND3	7
ND4	17
ND4L	3
ND5	30
ND6	11
