# Supplementary material for: Mitogenomes do not substantially improve phylogenetic resolution in a young non-model adaptive radiation of freshwater gastropods
Source: BMC Ecol Evol. 2024 Apr 8;24:42. doi: 10.1186/s12862-024-02235-0 (PMC11000327; doi:10.1186/s12862-024-02235-0)
Supplement: Supplementary file 8 — Additional file 8: Table S4. Details on intraspecific variation for selected taxa among the 15 loci analysed using AMAS. [file 12862_2024_2235_MOESM8_ESM.xlsx]

## Sheet: GenBank_TyloVarSites
	Tylomelania mitogenomes analysed		Number of nucleotides in GenBank
Gene	%TylomelaniaVarSites	%TylomelaniaParsInfSites	Caenogastropoda	%	Mollusca	%	MolluscaExclCaenogastropoda	%
12S rRNA	23.3	17.1	4348	5.47807	8468	2.87956	4120	1.91894
16S rRNA	27	18.3	14460	18.2182	58347	19.841	43887	20.4409
ATP6	27.6	20.1	27	0.0340175	745	0.253338	718	0.334417
ATP8	26.3	20.5	7	0.00881934	333	0.113237	326	0.151838
COX1	26.7	21.3	56338	70.9806	202106	68.7265	145768	67.8932
COX2	25.5	20.7	31	0.0390571	1424	0.484234	1393	0.648806
COX3	27.2	20.3	9	0.0113392	2273	0.772937	2264	1.05448
CYTB	31.4	23.3	2984	3.75956	8895	3.02476	5911	2.75312
ND1	28.6	21.7	44	0.0554359	4397	1.49521	4353	2.02746
ND2	29.6	23.2	171	0.215444	2474	0.841288	2303	1.07265
ND3	30.2	23.4	0	0	405	0.137721	405	0.188634
ND4	31.1	24.6	0	0	1822	0.619574	1822	0.848618
ND4L	26.5	18.9	1	0.00125991	568	0.193149	567	0.264087
ND5	32.4	24.9	392	0.493883	1007	0.342432	615	0.286444
ND6	33.2	25	559	0.704287	809	0.275102	250	0.11644
TOTAL			79371		294073		214702
